# Supplementary material for: Extent of integration of nutrition assessment counselling and support interventions in the health system and respective drivers: A case of Tororo district, Uganda
Source: PLoS One. 2023 Dec 21;18(12):e0289389. doi: 10.1371/journal.pone.0289389 (PMC10735038; doi:10.1371/journal.pone.0289389)
Supplement: S1 Data — (XLSX) [file pone.0289389.s002.xlsx]

## Sheet: Data Analysis Sheet_raw data
Health facility	Governance and leadership	Policies, standards and Guidelines	Technical leadership and co-ordination	Workplans and budgets reflecting nutrition	Health Financing	Health Workforce	Health Information	Health supplies	Community Support sytem	Service delivery	Nutrition Asessment	Health and Nutrition Education	Micro-nutrient supplementation	Deworming	Follow up of the malnourished cases	Quality improvement for NACS	Capacity building in Nutrition
Tororo Hospital	3.33333	4	3	3	2	4	5	4	3	4.14286	5	5	5	5	4	3	2
St. Anthony Hospital	3	4	4	1	2	2	2	1	3	3.42857	4	4	5	5	1	3	2
Mukujhu HCIV	2.33333	4	2	1	1	5	2	1	3	3.57143	4	4	5	5	1	4	2
Mulanda HCIV	3.33333	4	3	3	3	4	3	1	3	4	4	3	5	5	4	3	4
Nagongera HCIV	3.66667	4	4	3	3	4	3	1	2	3.71429	4	3	5	5	1	4	4
Malaba HCIII	3.33333	4	3	3	1	4	4	1	4	3.85714	5	5	5	5	1	4	2
Kwapa HCIII	3.33333	4	3	3	2	4	4	1	3	3.85714	4	4	5	5	1	4	4
Poyameri HCIII	2	2	2	2	2	4	2	1	3	3.28571	4	4	5	5	1	2	2
Osukuru HCIII	3.33333	4	3	3	2	4	4	1	3	3.14286	4	3	3	4	1	4	3
Molo HCIII	3.66667	4	4	3	3	4	4	1	4	4.57143	4	4	5	5	5	5	4
Merikit HCIII	3.66667	4	4	3	3	4	4	1	2	3.57143	4	4	2	5	3	5	2
Bison HCIII	3.66667	4	3	4	2	4	4	1	4	4.28571	4	4	5	5	3	5	4
Mella HCIII	3	3	3	3	4	4	4	1	4	4.14286	4	4	5	5	4	3	4
Kiyeyi HCIII	2.66667	4	3	1	2	3	4	1	4	4.42857	4	4	5	5	4	5	4
Iyolwa HCIII	2.66667	3	1	4	4	3	3	1	3	4.28571	4	4	5	5	4	4	4
Paya HCIII	1.66667	3	1	1	1	3	4	1	3	3.57143	3	3	5	5	2	3	4
kisoko HCIII	1.33333	2	1	1	1	3	2	1	3	3.14286	3	2	5	5	2	3	2
										;

## Sheet: HF with texts
Health facility	Leadership and Governance									Health Financing		Health Workforce		Health Information		Health supplies		Community Support sytem		NACS service delivery elements
	Policies, standards and Guidelines	Score	Gaps	Technical leadership and co-ordination	Score	Gaps	Workplans and budgets reflecting nutrition	Score	Gaps	Score	Gaps	score	Gap	Score	Gaps	Score	Gaps	Score	Gaps	Nutrition Asessment	Score	Gaps	Health and Nutrition Education	Score	Gaps	Micro-nutrient supplementation	score	Gaps	Deworming	Score	Gaps	Follow up of the malnourished cases	score	Gap	Quality improvement for NACS	score	Gap	Capacity building in Nutrition	score	Gaps
Malaba HCIII		4	='Data Analysis Sheet'!A1:D4=- Service delivery standards, IMAM, Maternal nutrition, BFHI, Counselling cards on IYCF, nutrition /HIV not available -nutrition activitiies not reflected in the HF annual plan - HF not supported to plan and monitor nutrition related activities		3	=- No committee exists for nutrition although nutrition issues sometimes discussed in montly meetings		3	Although workplan available and displayed, nutrition activities not reflected	1	Funding not pooled and no extra budgetary funds from partners	4	Capacity building activities supported by Partners	4	=Q31-Staff trained in HMIS but there are challenges in M&E for nutrition	1	Facility does not offer therapeutic nutrition services but refers the malnourished cases	4	The health facility has a strong community support sysem		5	Fully done		5	Fully done		5	Fully done		5	Fully done		1	malnourished clients refered for further management but not follow up mechanism in place		4	QI system in place but no nutrition projects in place		2	Training done by partners and only 3 staff have been trained in NACS. None has been trained in the other nutrition courses
Kwapa HCIII	Policies, standards and Guidelines	4	=- BFHI guidelines are absent - nutrition activities are not reflcted in the annual h/f workplan	Technical leadership and co-ordination	3	No nutrition co-ordination committtee exits although nutrition discussed in mothly h/f meetings	Workplans and budgets reflecting nutrition	3	Although workplan available and displayed, nutrition activities not reflected	2	-No pooled resources but budget from the the local partner that cover nutrition	4	inadequate number of staff	4	Data collection tools are available but utilisation of data a challenge	1	Facility does not offer therapeutic nutrition services but refers the malnourished cases	3	Weak referral and no functional follow up mechanism	Nutrition Asessment	4	Height/length and Hb not taken	Health and Nutrition Education	4	Food demonstrations cot conducted	Micro-nutrient supplementation	5	fully done	Deworming	5	Fully done	Follow up of the malnourished cases	1	malnourished clients refered for further management but not follow up mechanism in place	Quality improvement for NACS	4	QI system in place but no nutrition projects in place	Capacity building in Nutrition	4	8 out of the 10 technical officers trained in NACS. Training by partners
Mukujhu HCIV	Policies, standards and Guidelines	4	IYCF and BFHI guidelines not availabe-	Technical leadership and co-ordination	2	- A committee that addresses nutrition issues not available - Monthly departmental issues nutrition is discussed not done	Workplans and budgets reflecting nutrition	1	Although workplan available and displayed, nutrition activities not reflected	1	-No pooled resources but budget from the the local partner that cover nutrition	5	competent staff, job aidess, cpd schedule available and nutrition services part of the their routine activities	2	Although nutritin registers available, staff not traine din HMIS, M&E very challenging	1	Therapeutic foods not planned for although the dosing chart is available	3	Weak referral and no functional follow up mechanism	Nutrition Asessment	4	Challenges with GMP, no Hb, and diet histrory	Health and Nutrition Education	4	Challenges with documentation of health education talks and food demostrations	Micro-nutrient supplementation	5	Providing according to guidelines	Deworming	5	Fully done	Follow up of the malnourished cases	1	Weak follow up mechanism	Quality improvement for NACS	4	no training program to enhance competencies, no nutrition indicators that are monitored regularly	Capacity building in Nutrition	2	one staff has been trained in NACS and 2 in QI
Tororo Hospital	Policies, standards and Guidelines	4	All guidelines were avaialble and supported by partners	Technical leadership and co-ordination	3	- A committee that addresses nutrition issues not available - Monthly departmental issues nutrition is discussed not done but a Nutritionist avaialble who supports the various departemts	Workplans and budgets reflecting nutrition	3	Although workplan available, ot displayedquartely and annual plans it is displayed	2	-No pooled resources but budget from the the local partner that cover nutrition	4	competent staff, job aidess, cpd schedule available and nutrition services part of the their routine activities	5	Staff trained in HMIS, dtat collection tools avaialable and nutrition indicators monitored	4	Facility provides therapeutic foods although experiences stock out, Support mainly from partners	3	Weak community support sytem- referral not documented	Nutrition Asessment	5	Fully done	Health and Nutrition Education	5	Fully done	Micro-nutrient supplementation	5	Providing according to guidelines	Deworming	5	Fully done	Follow up of the malnourished cases	4	Follow up mechanism exists although funding for implementation is a challenge	Quality improvement for NACS	3	No documentation journals, QI mentorship schedules	Capacity building in Nutrition	2	one staff has been trained in NACS and 2 in QI
Poyameri HCIII	Policies, standards and Guidelines	2	All guidelines not avaialble except for Uganda clinical Guidelines	Technical leadership and co-ordination	2	No nutrition co-ordination committtee exits, monthly meeting conducted and nutrition issues not addressed	Workplans and budgets reflecting nutrition	2	HF workplan reflecting nutrition activities not avaialble	2	-No pooled resources but budget from the the local partner that cover nutrition	4	Staff though not trained in NACS offering some nutrition services	2	Staff not trained in HMIS and although nutrition register available , indicators not monitored	1	Facility does not offer therapeutic nutrition services but refers the malnourished cases	3	Weak referral and no functional follow up mechanism	Nutrition Asessment	4	Height/length and Hb not taken	Health and Nutrition Education	4	Food demonstrations cot conducted	Micro-nutrient supplementation	5	fully done	Deworming	5	Fully done	Follow up of the malnourished cases	1	malnourished clients refered for further management but not follow up mechanism in place	Quality improvement for NACS	2	QI system in place but not functionaln no nutrition projects, documentation journals	Capacity building in Nutrition	2	None trained in NACS and only 2 trained in QI
Osukuru HCIII	Policies, standards and Guidelines	4	Most guidelines available except for NACS, BFHI, IMAM	Technical leadership and co-ordination	3	No nutrition co-ordination committtee exits although nutrition discussed in mothly h/f meetings	Workplans and budgets reflecting nutrition	3	Although workplan available and displayed, nutrition activities not reflected	2	-No pooled resources but budget from the the local partner that cover nutrition	4	inadequate number of staff	4	Data collection tools are available but utilisation of data a challenge	1	Facility does not offer therapeutic nutrition services but refers the malnourished cases	3	only health facility follow upmechanism exist but not community	Nutrition Asessment	4	GMP challenges and dietary assessment	Health and Nutrition Education	3	Challenges with food demonstrations, maternal and infant feeding counselling	Micro-nutrient supplementation	3	Challenges wih iron folic acid supplementations	Deworming	4	partially done	Follow up of the malnourished cases	1	malnourished clients refered for further management but not follow up mechanism in place	Quality improvement for NACS	4	QI system in place but no mentorship schedules	Capacity building in Nutrition	3	None trained in a Nutrition Package but 2 trained in QI
St. Anthony Hospital	Policies, standards and Guidelines	4	All guidelines not avaialble except for Maternal Nutrition Guidelines	Technical leadership and co-ordination	4	Co-ordination mechanisms exist where nutrition is discussed	Workplans and budgets reflecting nutrition	1	Health facility workplan not available and hterefore not displayed	2	-No pooled resources but budget from the the local partner that cover nutrition	2	Staff though not trained in NACS offering some nutrition services	2	Staff not trained in HMIS and although nutrition register available , indicators not monitored	1	Facility does not offer therapeutic nutrition services but refers the malnourished cases	3	Weak referral and no functional follow up mechanism	Nutrition Asessment	4	Height/length not taken and challenges with GPM	Health and Nutrition Education	4	Food demonstrations cot conducted and maternal infant and young child nutrition counselling weak	Micro-nutrient supplementation	5	fully done	Deworming	5	Fully done	Follow up of the malnourished cases	1	malnourished clients refered for further management but not follow up mechanism in place	Quality improvement for NACS	3	No nutrition project, documentation journals and mentorship schedules	Capacity building in Nutrition	2	only 1 staff trained in NACS
Molo HCIII	Policies, standards and Guidelines	4	All guidelines are available and mechanism for dissemination and adherence avaialble	Technical leadership and co-ordination	4	Co-ordination mechanisms exist where nutrition is discussed once in a while	Workplans and budgets reflecting nutrition	3	Health facility workplan exists but does not reflect partner supported activities	3	-No pooled resources but budget from the the local partner that cover nutrition	4	Staff available and competent to provide NACS activities	4	Staff not trained in HMIS and although nutrition register available , indicators not monitored	1	Facility does not offer therapeutic nutrition services but refers the malnourished cases	4	Referral mechanism in place, referals documented and clients refred for specific services	Nutrition Asessment	4	Hb, GPM, Hb and dietary history a challenge	Health and Nutrition Education	4	No food demonstrations, infant feeeding counselling	Micro-nutrient supplementation	5	fully done	Deworming	5	Fully done	Follow up of the malnourished cases	5	Follow up mechanism for the malnourished clients in place	Quality improvement for NACS	5	QI system in place and functioning well	Capacity building in Nutrition	4	only 4 staff trained in NACS and 3 in QI
Merikit HCIII	Policies, standards and Guidelines	4	Majority of Guidelines are available and mechanism for dissemination and adherence avaialble	Technical leadership and co-ordination	4	Co-ordination mechanisms exist where nutrition is discussed once in a while	Workplans and budgets reflecting nutrition	3	Health facility workplan exists but does not reflect partner supported activities	3	-No pooled resources but budget from the the local partner that cover nutrition	4	Although none f the staff reported to have trained in NACS, staff motivated to deliver nutrition services	4	Staff trained in HMIS and nutrition register available	1	Facility does not offer therapeutic nutrition services but refers the malnourished cases	2	weak referal mechanism especially for nutrition support	Nutrition Asessment	4	Hb, GPM, Hb and dietary history a challenge	Health and Nutrition Education	4	No food demonstrations, infant feeeding counselling	Micro-nutrient supplementation	2	weak	Deworming	5	Fully done	Follow up of the malnourished cases	3	Weak follow up mechanism	Quality improvement for NACS	5	QI system in place and functioning well including nutrition projects	Capacity building in Nutrition	2	weak. None of the staff trained in any of the nutrition packages
Bison HCIII	Policies, standards and Guidelines	4	Majority of Guidelines are available and mechanism for dissemination and adherence avaialble. The service delivery standards were missing	Technical leadership and co-ordination	3	Co-ordination mechanisms exist where nutrition is discussed once in a while	Workplans and budgets reflecting nutrition	4	Health facility workplan exists and displayed	2	Nutrition activities not integrated in the plans	4	Staff trained in NACS are motivated to deliver nutition services	4	Staff trained in HMIS and nutrition register available	1	Facility does not offer therapeutic nutrition services but refers the malnourished cases	4	Facility has a functional referral system in place but not a follow up mechnism for the clients	Nutrition Asessment	4	Height, Hb and dietary history a challenge	Health and Nutrition Education	4	No food demonstrations,	Micro-nutrient supplementation	5	Fully done	Deworming	5	Fully done	Follow up of the malnourished cases	3	Weak follow up mechanism	Quality improvement for NACS	5	QI system in place and functioning well including nutrition projects	Capacity building in Nutrition	4	2 trained in IYCF, 3 in NACS and 3 in QI
Mella HCIII	Policies, standards and Guidelines	3	Majority of Guidelines are not available (Clinical guidelines, maternal nutrition Guidelines, IYCF guidelines, counselling crads on Nutrition and HIV although mechanism for dissemination and adherence exist.	Technical leadership and co-ordination	3	Co-ordination mechanisms exist where nutrition is discussed once in a while through monthly staff meeetings. Technical committee which addresses nutrition issues none existant	Workplans and budgets reflecting nutrition	3	Health facility workplan exists not displayed and does not reflect nutrition activities	4	Funds pooled and budgetary funds from local patners exists which cover nutrition services	4	Staff trained in NACS are motivated to deliver nutition services	4	Staff trained in HMIS and nutrition register available but challenges with M&E	1	Facility does not offer therapeutic nutrition services but refers the malnourished cases	4	Facility has a functional referral system in place but not a follow up mechnism for the clients	Nutrition Asessment	4	Height, Hb and dietary history a challenge	Health and Nutrition Education	4	Health education talks are not documented and food demonstrations are not conducted	Micro-nutrient supplementation	5	Fully done	Deworming	5	Fully done	Follow up of the malnourished cases	4	Follow up mechanism for the malnourished cases in place	Quality improvement for NACS	3	QI team not functional, no documentation and mentorship schedules	Capacity building in Nutrition	4	None trained in the nutrition packages but 4 trained in QI
Kiyeyi HCIII	Policies, standards and Guidelines	4	Majority of Guidelines are available and dissemination mechanisms and promotion of adherence exist.	Technical leadership and co-ordination	3	Technical committee which addresses nutrition issues none existent	Workplans and budgets reflecting nutrition	1	Health facility work not avaialble and nutrition not planned for	2	Funds not pooled and no budgetary funds from local patners exists which cover nutrition services	3	Staff trained in NACS are motivated to deliver nutition services and mainly supported by partners	4	Staff trained in HMIS and nutrition register available but challenges with M&E	1	Facility does not offer therapeutic nutrition services but refers the malnourished cases	4	Facility has a functional referral system in place but not a follow up mechnism for the clients	Nutrition Asessment	4	Hb not taken	Health and Nutrition Education	4	Health education talks are not documented and food demonstrations are not conducted	Micro-nutrient supplementation	5	Fully done	Deworming	5	Fully done	Follow up of the malnourished cases	4	Follow up mechanism for the malnourished cases in place	Quality improvement for NACS	5	QI team in place and functional, nutrition projects in place as well as the mentorship schedule	Capacity building in Nutrition	4	3 trained in NACS, 3 in QI
Iyolwa HCIII	Policies, standards and Guidelines	3	Majority of nutrition related policy guidelines not in place although there is a ensuring dissemination and promotion of adherence to the guidelines	Technical leadership and co-ordination	1	Technical committee which addresses nutrition issues none existent neither are nutrition issues discussed during monthly meetings	Workplans and budgets reflecting nutrition	4	Health facility work plan not available and displayed although nutrition is not planned for	4	Funds pooled and there is budgetary funds from local patners although does not cover nutrition services	3	Staff trained in NACS are motivated to deliver nutition services and mainly supported by partners	3	Staff trained in HMIS and nutrition register available but challenges with M&E and data base	1	Facility does not offer therapeutic nutrition services but refers the malnourished cases	3	Community base service providers available, facility has a functional referal ssytem mainly for HIV and not Nutrition	Nutrition Asessment	4	Hb not taken	Health and Nutrition Education	4		Micro-nutrient supplementation	5	Fully done	Deworming	5	Fully done	Follow up of the malnourished cases	4	Follow up mechanism for the malnourished cases in place	Quality improvement for NACS	4	QI team in place and functional, but no nutrition projects in place as well as the mentorship schedule	Capacity building in Nutrition	4	None trained in any nutrition package but 11 in QI
Mulanda HCIV	Policies, standards and Guidelines	4	Majority of policy guidelines in place except IMAM, Maternal nutrition, BFHI	Technical leadership and co-ordination	3	Technical committee which addresses nutrition issues none existent neither are nutrition issues discussed during monthly meetings	Workplans and budgets reflecting nutrition	3	Health facility workplan available, annual and quartely plans displayed but nutrition not well reflected in these plans	3	Funds pooled but no budgetary funds from local patners covering nutrition services	4	Weekly CPDs although Nutrition topic are not covered	3	Staff trained in HMIS and nutrition register available but challenges with M&E	1	Nutrition products not avaialble	3	Community base service providers available. Referrals done but not documented	Nutrition Asessment	4	Hb not taken due to brakege of the machine	Health and Nutrition Education	3	Partially done . Only a few departments. Food demonstrations not done	Micro-nutrient supplementation	5	Fully done	Deworming	5	Fully done	Follow up of the malnourished cases	4	Follow up mechanism for the malnourished cases in place	Quality improvement for NACS	3	QI team in place but no CPD, documentation journals, and mentor ship schedules and nutrition not reflected	Capacity building in Nutrition	4	16 staff traine on NACS and 9 0n QI
Paya HCIII	Policies, standards and Guidelines	3	Majority of policy guidelines in place except IMAM, Maternal nutrition, BFHI, counselling cards on IYCF	Technical leadership and co-ordination	1	Co-rdination of financial and technical nutrition patners none existent anf monthly facility meetings rarely conducted and nutrition issues are not discussed	Workplans and budgets reflecting nutrition	1	Current annual workplan and budget not avaialble, annual and quearterly plans not displayed	1	Funds not pooled and no budgetary funds from local patners covering nutrition services	3	Health staff not competent in the delivery of nutrition services although there is a plan for CDP, jod aides	4	Staff not trained in HMIS and not monitoring Nutrition activities	1	Facility not offering the service	3	Outreach schedule not displayed, aweak follow up mechanism for the clients	Nutrition Asessment	3	Hb, height not taken	Health and Nutrition Education	3	Partially done . Only a few departments. Food demonstrations not done	Micro-nutrient supplementation	5	Fully done	Deworming	5	Fully done	Follow up of the malnourished cases	2	No follow up mechanism for the malnourished cases in place	Quality improvement for NACS	3	QI team in place but no nutrition projects, documenation journal and mentorship schedule	Capacity building in Nutrition	4	2 staff trained in NACS and 2 in QI
Nagongera HCIV	Policies, standards and Guidelines	4	Majority of policy guidelines in place except NACS, IMAM, Maternal nutrition, BFHI	Technical leadership and co-ordination	4	Technical committee which addresses nutrition issues none existent neither are nutrition issues discussed during monthly meetings	Workplans and budgets reflecting nutrition	3	Health facility workplan available, annual and quartely plans displayed but nutrition not well reflected in these plans	3	Funds not pooled but budgetary funds from local patners covering nutrition services	4	Competent staff available but not motivated through rewards, acknowledgement from leadership, by peer and patients	3	Staff trained in HMIS and nutrition register available but challenges with M&E	1	Nutrition products not avaialble	2	Referal mechanism is is weak. Follow up is only for those who come back to the facility	Nutrition Asessment	4	Hd done as per need at YCC and OPD	Health and Nutrition Education	3	Partially done . Only a few departments. Food demonstrations not done No documentation of health education talks	Micro-nutrient supplementation	5	Fully done	Deworming	5	Fully done	Follow up of the malnourished cases	1	No Follow up mechanism for the malnourished cases in place	Quality improvement for NACS	4	QI team in place but no mentor ship schedule	Capacity building in Nutrition	4	2 staff traine on NACS and 2 0n QI
kisoko HCIII	Policies, standards and Guidelines	2	Majority of policy guidelines absent- nutrition guidelines, and no mechanism for ensuring that there are disseminated hence no promotion in adherenring to the guielines	Technical leadership and co-ordination	1	co-ordination strct for nutrition not exixtent and although montly meetings are conducted, nutrition issues not discussed	Workplans and budgets reflecting nutrition	1	Reported avaialbility of the workplan but it is not accessed by all the health workers	1	Funds not pooled and no budgetary funds from local patners covering nutrition services	3	Health staff not competent in the delivery of nutrition services although there is a plan for CDP, job aides (inadequate)	2	only 1 staff trained in HMIS, old nutrition register avaialble and no monitoring ofNutrition activities	1	Facility not offering the service but refers	3	Outreach schedule not displayed, aweak follow up mechanism for the clients	Nutrition Asessment	3	Hb, not taken	Health and Nutrition Education	2	No schedule in place, and no food demonstrations are conducted	Micro-nutrient supplementation	5	Fully done	Deworming	5	Fully done	Follow up of the malnourished cases	2	No follow up mechanism for the malnourished cases in place	Quality improvement for NACS	3	QI team and workplan in place but no nutrition projects, documenation journal and mentorship schedule	Capacity building in Nutrition	2	1 staff trained in NACS and 1 in QI

## Sheet: Data Analysis Sheet
Health facility	Policies, standards and Guidelines	Technical leadership and co-ordination	Workplans and budgets reflecting nutrition	Health Financing	Health Workforce	Health Information	Health supplies	Community Support sytem	Nutrition Asessment	Health and Nutrition Education	Micro-nutrient supplementation	Deworming	Follow up of the malnourished cases	Quality improvement for NACS	Capacity building in Nutrition
Hospital Average	4	3.5	2	2	3	3.5	2.5	3	4.5	4.5	5	5	2.5	3.8	2
HCIV Average	4	3	2.33333	2.33333	4.33333	2.66667	1	2.66667	4	3.33333	5	5	2	3.66667	3.33333
HCIII Average	3.41667	2.58333	2.58333	2.25	3.66667	3.58333	1	3.33333	3.91667	3.75	4.58333	4.91667	2.58333	3.91667	3.25
Tororo Hospital	4	3	3	2	4	5	4	3	5	5	5	5	4	3	2
St. Anthony Hospital	4	4	1	2	2	2	1	3	4	4	5	5	1	3	2
Mukujhu HCIV	4	2	1	1	5	2	1	3	4	4	5	5	1	4	2
Mulanda HCIV	4	3	3	3	4	3	1	3	4	3	5	5	4	3	4
Nagongera HCIV	4	4	3	3	4	3	1	2	4	3	5	5	1	4	4
Malaba HCIII	4	3	3	1	4	4	1	4	5	5	5	5	1	4	2
Kwapa HCIII	4	3	3	2	4	4	1	3	4	4	5	5	1	4	4
Poyameri HCIII	2	2	2	2	4	2	1	3	4	4	5	5	1	2	2
Osukuru HCIII	4	3	3	2	4	4	1	3	4	3	3	4	1	4	3
Molo HCIII	4	4	3	3	4	4	1	4	4	4	5	5	5	5	4
Merikit HCIII	4	4	3	3	4	4	1	2	4	4	2	5	3	5	2
Bison HCIII	4	3	4	2	4	4	1	4	4	4	5	5	3	5	4
Mella HCIII	3	3	3	4	4	4	1	4	4	4	5	5	4	3	4
Kiyeyi HCIII	4	3	1	2	3	4	1	4	4	4	5	5	4	5	4
Iyolwa HCIII	3	1	4	4	3	3	1	3	4	4	5	5	4	4	4
Paya HCIII	3	1	1	1	3	4	1	3	3	3	5	5	2	3	4
kisoko HCIII	2	1	1	1	3	2	1	3	3	2	5	5	2	3	2

## Sheet: Analysis bar&spider charts
Health facility	Policies, standards and Guidelines	Technical leadership and co-ordination	Workplans and budgets reflecting nutrition	Governance & leadership	Health Financing	Health Workforce	Health Information	Health supplies	Service Delivery	Community Support sytem	Nutrition Asessment	Health and Nutrition Education	Micro-nutrient supplementation	Deworming	Follow up of the malnourished cases	Quality improvement for NACS	Capacity building in Nutrition
Hospital Average	4	3.5	2	3.16667	2	3	3.5	2.5	3.9	3	4.5	4.5	5	5	2.5	3.8	2
HCIV Average	4	3	2.33333	3.11111	2.33333	4.33333	2.66667	1	3.7619	2.66667	4	3.33333	5	5	2	3.66667	3.33333
HCIII Average	3.41667	2.58333	2.58333	2.86111	2.25	3.66667	3.58333	1	3.84524	3.33333	3.91667	3.75	4.58333	4.91667	2.58333	3.91667	3.25
Health facility average	3.80556	3.02778	2.30556	3.0463	2.19444	3.66667	3.25	1.5	3.83571	3	4.13889	3.86111	4.86111	4.97222	2.36111	3.79444	2.86111
Health facility	Governance & leadership	Health Financing	Health Workforce	Health Information	Health supplies	Service Delivery
Hospital Average	3.16667	2	3	3.5	2.5	3.9
HCIV Average	3.11111	2.33333	4.33333	2.66667	1	3.7619
HCIII Average	2.86111	2.25	3.66667	3.58333	1	3.84524
Health facility average	3.0463	2.19444	3.66667	3.25	1.5	3.83571
Health facility	Nutrition Asessment	Health and Nutrition Education	Micro-nutrient supplementation	Deworming	Follow up of the malnourished cases	Quality improvement for NACS	Capacity building in Nutrition	Average
Hospital Average	4.5	4.5	5	5	2.5	3.8	2	27.3	3.9
HCIV Average	4	3.33333	5	5	2	3.66667	3.33333	26.3333	3.7619
HCIII Average	3.91667	3.75	4.58333	4.91667	2.58333	3.91667	3.25	26.9167	3.84524
Health facility average	4.13889	3.86111	4.86111	4.97222	2.36111	3.79444	2.86111	26.85	3.83571
Health facility	Community Support sytem
Hospital Average	3
HCIV Average	2.66667
HCIII Average	3.33333
Health facility average	3
Overall integration
Health facility	Governance & leadership	Health Financing	Health Workforce	Health Information	Health supplies	Service Delivery	Community SS	mean score
Hospital Average	3.16667	2	3	3.5	2.5	3.9	3	3.00952
HCIV Average	3.11111	2.33333	4.33333	2.66667	1	3.7619	2.66667	2.839
HCIII Average	2.86111	2.25	3.66667	3.58333	1	3.84524	3.33333	2.93424
Health facility average	3.0463	2.19444	3.66667	3.25	1.5	3.83571	3	2.92759
Health facility	Mean score
Hospital Average	3.00952
HCIV Average	2.839
HCIII Average	2.93424
Health facility average	2.92759
